# Supplementary material for: Celiac Disease and the Gluten Free Diet during the COVID-19 Pandemic: Experiences of Children and Parents
Source: Medicina (Kaunas). 2023 Feb 21;59(3):425. doi: 10.3390/medicina59030425 (PMC10059717; doi:10.3390/medicina59030425)
Supplement: Supplementary file 1 [file medicina-59-00425-s001.zip]

Archive with 2 entries (2 files):
- Questionnare celiac disease and Covid-19 lockdown; children younger than 12 years S1.pdf
- Supplementary Table S1.pdf
